# Supplementary material for: Components and Effectiveness of Adult Inpatient Psychiatric Rehabilitation Programs: A Scoping Review
Source: Healthcare (Basel). 2025 Nov 19;13(22):2971. doi: 10.3390/healthcare13222971 (PMC12652770; doi:10.3390/healthcare13222971)
Supplement: Supplementary file 1 [file healthcare-13-02971-s001.zip]

Archive with 1 entries (1 files):
- healthcare-3927245-supplementary.pdf
